# Supplementary material for: Mitofusin-2 Down-Regulation Predicts Progression of Non-Muscle Invasive Bladder Cancer
Source: Diagnostics (Basel). 2021 Aug 20;11(8):1500. doi: 10.3390/diagnostics11081500 (PMC8394056; doi:10.3390/diagnostics11081500)
Supplement: Supplementary file 1 [file diagnostics-11-01500-s001.zip]

Archive with 1 entries (1 files):
- diagnostics-1325830-supplementary.pdf
